# Supplementary material for: Incorporation of Low Concentrations of Gold Nanoparticles: Complex Effects on Radiation Response and Fate of Cancer Cells
Source: Pharmaceutics. 2022 Jan 11;14(1):166. doi: 10.3390/pharmaceutics14010166 (PMC8781406; doi:10.3390/pharmaceutics14010166)
Supplement: Supplementary file 1 [file pharmaceutics-14-00166-s001.zip]

Archive with 1 entries (1 files):
- pharmaceutics-1472226-supplementary.pdf
